# Supplementary material for: Polyphenolic Compounds Inhibit Osteoclast Differentiation While Reducing Autophagy through Limiting ROS and the Mitochondrial Membrane Potential
Source: Biomolecules. 2022 Sep 1;12(9):1220. doi: 10.3390/biom12091220 (PMC9496366; doi:10.3390/biom12091220)
Supplement: Supplementary file 1 [file biomolecules-12-01220-s001.zip]

Archive with 1 entries (1 files):
- biomolecules-1778534-supplementary.pdf
